# Supplementary material for: Deterioration in Quality of Life among COVID-19 Survivors: Population-Based Cohort Study
Source: J Pers Med. 2024 May 26;14(6):569. doi: 10.3390/jpm14060569 (PMC11204676; doi:10.3390/jpm14060569)
Supplement: Supplementary file 1 [file jpm-14-00569-s001.zip]

Archive with 1 entries (1 files):
- jpm-2981874-supplementary.pdf
